# Supplementary material for: Polar Metabolites Profiling of Wheat Shoots (Triticum aestivum L.) under Repeated Short-Term Soil Drought and Rewatering
Source: Int J Mol Sci. 2023 May 8;24(9):8429. doi: 10.3390/ijms24098429 (PMC10179269; doi:10.3390/ijms24098429)
Supplement: Supplementary file 1 [file ijms-24-08429-s001.zip]

Archive with 1 entries (1 files):
- ijms-2391555-supplementary.pdf
